# Supplementary material for: Isolation of Novel Xanthomonas Phages Infecting the Plant Pathogens X. translucens and X. campestris
Source: Viruses. 2022 Jun 30;14(7):1449. doi: 10.3390/v14071449 (PMC9316219; doi:10.3390/v14071449)
Supplement: Supplementary file 1 [file viruses-14-01449-s001.zip]

Archive with 1 entries (1 files):
- viruses-1754070-supplementary.pdf
